# Supplementary material for: Mining for humoral correlates of HIV control and latent reservoir size
Source: PLoS Pathog. 2020 Oct 13;16(10):e1008868. doi: 10.1371/journal.ppat.1008868 (PMC7553335; doi:10.1371/journal.ppat.1008868)
Supplement: S2 Table — (XLSX) [file ppat.1008868.s005.xlsx]

## Sheet: Sheet1
Individual ID	Clinical category	Viral Load	CD4 T cell count	Estimated reservoir size (HIV DNA)
1079	CT	<40	780	9.2894
1123	CT	<40	610	614.68
1178	VC	74	947	42.7179
1198	VC	49	863	36.991
1201	VC	357	409	138.022
1203	EC	<40	670	-
1204	EC	<40	886	54.8955
1215	VC	1026	1447	17.8668
1282	EC	<40	629	0
1292	CT	<40	755	111.553
1317	CU	13829	332	317.425
1369	VC	53	535	36.6495
1452	EC	<40	1207	26.3976
1458	EC	<40	634	22.847
1476	CU	12963	462	1564.64
1488	VC	468	407	25.2575
1495	VC	1473	266	61.3762
1508	VC	296	466	76.6758
1509	VC	53	1334	0
1516	VC	1610	536	41.5603
1519	VC	509	600	51.968
1525	VC	481	525	204.158
1541	VC	780	1344	61.8496
1554	VC	73	577	55.4047
1565	VC	1621	384	101.785
1581	EC	<40	837	63.3591
1601	VC	1268	591	75.4964
1620	VC	320	586	598.536
1626	CU	415301	432	1088.31
1628	CU	19230	560	12.3503
1724	VC	648	470	87.0005
1737	VC	1159	971	258.824
1740	VC	1476	458	120.293
1760	EC	<40	473	0
1783	EC	<40	711	0
1806	HIV-	0	660	0
1811	HIV-	0	506	0
1838	HIV-	0	803	0
1856	HIV-	0	1433	0
1862	HIV-	0	1114	0
1926	HIV-	0	923	0
1930	HIV-	0	845	0
1940	HIV-	0	1076	0
1947	HIV-	0	551	0
1961	HIV-	0	712	0
1963	HIV-	0	816	0
1968	HIV-	0	1062	0
1986	HIV-	0	1021	0
1993	HIV-	0	677	0
2021	CT	<40	783	544.978
2026	CT	<40	694	23.9372
2085	CT	<40	1422	542.821
2101	CT	<40	806	674.483
2113	CT	<40	812	531.676
2168	CT	<40	628	154.043
2185	CT	<40	544	62.6287
2208	CT	<40	519	327.703
2485	CT	<40	533	466.403
2511	CT	<40	544	549.674
2518	CT	<40	297	139.071
3010	CT	<40	1123	683.855
3037	CT	<40	382	339.883
3062	CU	132900	332	2149.1
3147	CT	<40	979	362.368
3602	EC	<40	823	37.5694
3604	EC	<40	954	79.2759
3625	CU	12665	485	560.376
3626	CU	57780	216	560.849
3638	VC	46	1039	48.3476
3639	CU	20570	629	240.952
3641	EC	<40	1203	0
3666	VC	596	1175	43.4806
3672	VC	141	383	7.19395
3673	CU	22208	692	0
3675	CU	5830	726	243.599
3678	CU	25214	364	799.716
3681	CU	6898	569	1007.17
4014	EC	<40	1220	19.94
