# Supplementary material for: Mining for humoral correlates of HIV control and latent reservoir size
Source: PLoS Pathog. 2020 Oct 13;16(10):e1008868. doi: 10.1371/journal.ppat.1008868 (PMC7553335; doi:10.1371/journal.ppat.1008868)
Supplement: S1 Data — (ZIP) [file ppat.1008868.s006.zip]

Archive with 11 entries (10 files):
- S1Data/
- S1Data/Cohort_clinicalparameters.txt
- __MACOSX/S1Data/._Cohort_clinicalparameters.txt
- S1Data/.DS_Store
- __MACOSX/S1Data/._.DS_Store
- S1Data/Cohort_humoralfeatures.txt
- __MACOSX/S1Data/._Cohort_humoralfeatures.txt
- S1Data/Cohort_humoralfeaturelist.txt
- __MACOSX/S1Data/._Cohort_humoralfeaturelist.txt
- S1Data/Cohort_readme.txt
- __MACOSX/S1Data/._Cohort_readme.txt
