# Supplementary material for: Mining for humoral correlates of HIV control and latent reservoir size
Source: PLoS Pathog. 2020 Oct 13;16(10):e1008868. doi: 10.1371/journal.ppat.1008868 (PMC7553335; doi:10.1371/journal.ppat.1008868)
Supplement: S1 Data — (ZIP) [file ppat.1008868.s006.zip › S1Data/Cohort_clinicalparameters.txt]

SubjectID	ClinicalPhenotype	ViralLoad	CD4Count	LatentReservoir
1079	3	20	780	9.289400365
1123	3	20	610	614.680251
1178	2	74	947	42.71789933
1198	2	49	863	36.99099142
1201	2	357	409	138.0216259
1203	1	20	670	NaN
1204	1	20	886	54.89550848
1215	2	1026	1447	17.86684592
1282	1	20	629	0
1292	3	20	755	111.5531506
1317	4	13829	332	317.4251385
1369	2	53	535	36.64951451
1452	1	20	1207	26.39759723
1458	1	20	634	22.84696212
1476	4	12963	462	1564.639915
1488	2	468	407	25.25748045
1495	2	1473	266	61.37623888
1508	2	296	466	76.67580094
1509	2	53	1334	0
1516	2	1610	536	41.56029067
1519	2	509	600	51.96801033
1525	2	481	525	204.1580457
1541	2	780	1344	61.84956246
1554	2	73	577	55.40468142
1565	2	1621	384	101.7851026
1581	1	20	837	63.35911364
1601	2	1268	591	75.49636644
1620	2	320	586	598.5356975
1626	4	415301	432	1088.305853
1628	4	19230	560	12.35025039
1724	2	648	470	87.0004961
1737	2	1159	971	258.8238241
1740	2	1476	458	120.2933026
1760	1	20	473	0
1783	1	20	711	0
1806	5	0	660	0
1811	5	0	506	0
1838	5	0	803	0
1856	5	0	1433	0
1862	5	0	1114	0
1926	5	0	923	0
1930	5	0	845	0
1940	5	0	1076	0
1947	5	0	551	0
1961	5	0	712	0
1963	5	0	816	0
1968	5	0	1062	0
1986	5	0	1021	0
1993	5	0	677	0
2021	3	20	783	544.9782693
2026	3	20	694	23.93715753
2085	3	20	1422	542.8208129
2101	3	20	806	674.4832376
2113	3	20	812	531.6755384
2168	3	20	628	154.0426711
2185	3	20	544	62.62867627
2208	3	20	519	327.7030811
2485	3	20	533	466.4033024
2511	3	42	544	549.6743747
2518	3	20	297	139.0705074
3010	3	20	1123	683.8553782
3037	3	20	382	339.8831076
3062	4	132900	332	2149.101041
3147	3	20	979	362.3677493
3602	1	20	823	37.56944818
3604	1	20	954	79.27594367
3625	4	12665	485	560.3761985
3626	4	57780	216	560.848593
3638	2	46	1039	48.34763806
3639	4	20570	629	240.9521932
3641	1	20	1203	0
3666	2	596	1175	43.48057043
3672	2	141	383	7.193952541
3673	4	22208	692	0
3675	4	5830	726	243.5985386
3678	4	25214	364	799.7158297
3681	4	6898	569	1007.169996
4014	1	20	1220	19.93997198
