# Supplementary material for: Mining for humoral correlates of HIV control and latent reservoir size
Source: PLoS Pathog. 2020 Oct 13;16(10):e1008868. doi: 10.1371/journal.ppat.1008868 (PMC7553335; doi:10.1371/journal.ppat.1008868)
Supplement: S1 Data — (ZIP) [file ppat.1008868.s006.zip › S1Data/Cohort_humoralfeatures.txt]

1079	3	1.76	0.36	6.26	1.15	3.71	16.91	0.45	22.89	23.65	53.46	77.08	19.62	21.19	21.4	42.59	17.43	5.47	1.34	0	3.43	11.83	1.7	5.34	9.63	2.94	5.12	12.52	0	2.06	14.45	2.93	2	1.81	385.5	2317.75	330.75	1259.5	206.25	287	21777	12133.25	23786	3922.5	2879	115810	44571.5	754.5	664
1123	3	16.8	8.56	29	0	7.11	27.22	3.04	10.98	21.71	67.31	83.86	23.44	12.47	26.74	39.21	8.03	2.95	2.19	0	0	17.18	2.34	0	26.52	3.91	11.07	5	1.04	7.29	0	4.22	1.83	6.41	2319.25	1877	378	6182.75	156.25	329.25	14190.5	65946.5	45144	24313.25	24622.25	144361.75	60465.25	2056	9880.25
1178	2	15.75	8.44	34.4	2	4.28	39.19	2.49	21.65	26.27	52.08	67.63	15.88	31.23	12.16	43.4	17.21	4.44	3.3	0	3.51	11.73	1	6.74	8.82	0.86	4.13	5.07	0	1.96	24.94	4.41	0	1.88	871.75	833.25	246	318	127.75	299.5	4172.25	74091	57006	32291.5	39634.5	146269	12492	2120.25	2180
1198	2	29.25	15.845	50.3	34.66	1.71	25.47	27.22	54.13	27.15	18.72	90.91	14.14	8.27	6.6	14.87	44.14	9.99	0.83	0	4.18	17.13	1.52	3.49	5.37	0	1.01	4.07	0	0	6.6	1.02	0.66	0	27360.5	3077.5	1016	50619.5	9171.5	368	165805.5	120930.5	102642.5	112763	120351.75	163674.75	163302.75	79188.5	71525
1201	2	5.485	2.155	20.55	6.55	0.49	17.46	6.47	38.3	34.6	27.09	90.49	13.56	10.65	9.43	20.09	31.25	7.05	0	0	7.18	20.96	2.23	4.24	8.56	0.68	1.75	5.46	0	0	6.83	2.23	0.93	0.66	47337.5	1311	830.25	109968	4298.25	1883.25	125295	151223.5	98965.5	63907.5	77733.5	141939	124292.25	21793	34491
1203	1	23.85	12.385	42.2	15.25	2.24	28.84	10.31	29.98	31.31	38.71	88.92	9.96	14.78	15.54	30.32	27.83	2.15	0.76	0	7	17.33	2	4.22	10.13	0.26	2.05	9.77	0	1.72	8.26	4.9	0	1.62	3900.75	1532.75	520.5	10380	240.5	457.5	121847	125856	63454.75	44508.25	76061.25	123341.75	105271.75	32624	7827.25
1204	1	4.87	2.285	17.1	0.65	2.69	24.69	1.66	5.51	17.72	76.76	65.24	17.42	36.74	29.88	66.62	4.46	1.05	0.53	0	2.47	6.83	2.66	5.24	11.4	1.4	6.37	16.56	0.68	3.61	25.53	5.76	1.66	3.79	1931	1284.25	277.5	2264	154.5	242.5	9491.25	11126.5	18947.5	12404.5	11704.75	109652.75	47904.75	748.5	3205
1215	2	39.8	21	61.25	18.19	2.66	31.69	19.21	10.09	21.58	68.33	54.33	19.56	41.72	18.72	60.44	7.73	2.36	3.95	0.62	2.43	5.57	1.81	7.2	8.94	0.76	6.05	8.64	0.58	1.64	30.72	3.99	3.76	3.25	19192.75	2677.5	707.75	109217.75	298.5	1280.75	98902.5	114412.5	92728.25	105724	130335.25	118210.25	88650.5	19920.5	29233.5
1282	1	1.805	0.565	5.61	12.62	0.47	14.01	0.29	0	6.71	93.29	52.52	14.59	60.36	28.47	88.82	0	0	0	0	0	2.84	1.61	2.26	5.24	0.84	7.45	15.77	0.53	3.11	36.93	15.57	2.57	5.29	716.5	1255.5	294.5	2122.5	126.25	241.25	12590	10330.25	9372.5	3748.5	3106.75	74721	46645	328.5	970.25
1292	3	41	20.75	59.3	12	5.63	25.74	19.45	10.06	46.94	43	64.66	26.59	14.55	18.69	33.24	7.33	2.72	11.13	2.21	2.87	10.13	1.26	19.35	9.92	1.1	9.08	6.63	0.61	1.11	11.42	1.42	0.89	0.82	9303	4028	463.5	6162.5	213	341.25	4633.5	24662.75	53248.75	55871.5	91731.5	145083.5	28849.5	12955.75	24720
1317	4	6.145	2.675	19.6	0.4	1.74	22.99	5.09	31.21	27.5	41.29	90.39	9.75	10.84	20.11	30.95	26.9	4.31	0.69	0	5.31	15.66	2.83	3.01	12.71	0.46	1.63	15.65	0	0	6.34	2.53	0.95	1.02	16848.75	1355.5	817	6862.75	211.25	702	38002	140490	99269	55952	88392.75	155455.75	129590.25	11886.75	24399
1369	2	46.6	25.45	68.55	36.75	1.89	31.3	25.57	19.04	41.21	39.75	55.71	18.11	20.89	11.42	32.31	15.86	3.19	11.49	3.18	4.31	10.68	1.33	10.22	8.34	0.42	9.43	0	0.66	0	16.19	1.08	3.34	0.28	99509.75	1834	894	35023.75	695.5	10327.25	119303.75	126171	107024	119183.5	107156	124733.5	117791.75	41295	78695.75
1452	1	8.775	4.055	18.55	0.15	6.73	14.7	1.02	16.73	20.12	63.14	59.96	19.7	32.46	26.4	58.85	14.24	2.5	3.44	0	2.91	6.8	1.26	5.71	4.56	0.99	9.3	9.74	1.17	4.93	23.63	4.42	2.5	1.91	941.5	2084.25	210.25	2536.25	109.5	219	14907.75	15225.5	13687.5	5161.5	10317.25	98862.5	68420.75	4462	1462
1458	1	16.05	8.105	34.35	24.9	2.61	30.48	8.1	12.81	31.94	55.25	76.67	14.11	18.19	24.54	42.73	9.96	2.85	2.33	0.41	4.02	15.47	2.13	7.58	13.61	1.03	4.26	17.75	0.4	0	13.95	1.99	1.97	0.28	18399	2567.75	397.75	4860	191.75	338.5	94710	119756	55969.25	29748.5	63936	124040.5	96227.5	46157.75	24571
1476	4	27.8	13.555	52	12.55	3.12	24.31	16.54	34.37	41.63	24	88.81	15.6	6.81	12.41	19.22	27.25	7.12	2.2	2.56	8.33	19.8	2.15	6.59	6.38	0.54	1.47	8.79	0	0	4.29	1.17	0.67	0.68	25596.25	1407	556.5	27641	652.75	560.25	8974.75	141589.5	89875.5	101514.5	137231	156962	49228	103931	52727.5
1488	2	31.45	17.05	50.35	9.6	1.92	22	11.6	19.88	29.99	50.13	71.8	21.28	23.62	17.75	41.38	16.18	3.7	4.52	0.22	3.2	12.31	1.17	8.58	8.8	1.11	4.13	8.65	0.74	3.08	16.15	3.41	2.45	1.62	29147.25	769.25	314.5	14129.75	168	215.5	94864.5	102659.75	83421	85855.25	87991.75	72659.25	59841	10412.5	50757.25
1495	2	32.75	16.9	55.45	37.05	1.18	26.48	21.14	54.76	20.91	24.33	83.17	9.19	13.27	7.19	20.46	49.19	5.57	1.16	1.39	4.19	10.56	1.04	2.56	4.91	0	2.21	3.93	0	0	11.02	1.2	1.05	0	76404.5	2345.5	525	3197.5	201	1792.25	107596.75	124080.5	100494.5	108255.5	112849	115913.25	120787	78461	49479.75
1508	2	32.05	16.8	54.8	20.75	1.74	24.79	23.33	31.53	28.46	40.01	78.53	14.05	21.35	11.54	32.89	25.78	5.75	0.54	0.47	5.99	14.73	2.03	4.7	8.48	0.68	2.07	5.86	0.45	1.13	17.94	2.07	0	1.34	91181.5	3317.5	779	7102.5	19473.5	229	119418.5	112946.5	125478	107917.75	128731.5	114269.25	98100.5	106577.5	77859.75
1509	2	44.55	21.65	68.65	5.3	2.5	27.16	22.14	3.08	23.99	72.93	50.79	15.35	37.78	24.78	62.56	3.08	0	3.44	0	2.28	7.29	1.87	9.09	11.08	1.16	11.4	10.79	0.72	0	30.31	3.09	3.33	1.05	14532.75	1175.5	299	23241.75	134.25	193.5	103856.75	53151.25	85741	75322.25	85792	99011.25	85895.25	10979	32813
1516	2	36.6	16.7	56	24.86	2.19	24.79	24.82	24.35	41.68	33.97	77.04	16.1	10	13.2	23.2	19.32	5.04	7.35	1.55	5.74	18.12	1.65	7.26	11.62	0.79	4.92	6	0.63	0	6.72	0.91	1.79	0.59	102041	2779.75	801.25	88347	231.5	239.5	135879	148170.5	115071.25	97545.25	120541	142082	135375	63265.75	65831.75
1519	2	18.4	9.48	39	27.45	0.96	27.93	21.18	38.11	24.48	37.41	76.38	28.99	13.58	19.32	32.91	29.83	8.28	0	0	6.64	9.68	2.29	5.87	5.46	1.33	2.67	2.99	10.61	0.76	9.33	2.13	1.01	1.12	95976	1137	796.25	36152	287.75	860	136600.5	89990.75	130002.75	125283.5	136400.25	139785.5	129940	27566.5	107591
1525	2	39.05	21.05	59.45	9.19	3.32	24.38	20.19	39.3	30.15	30.55	80.34	21.67	17.03	8.17	25.2	29.87	9.42	2.98	0.65	5.42	13.54	1.49	6.08	6.23	0.61	1.96	2.7	0.47	1.54	12	1.49	1.6	1.94	54021.75	1962.5	629.25	52441	257.5	508.25	123313	121234	85797.75	91273.75	101056	143565.5	124046.5	16300.75	51914
1541	2	28.7	15.57	49.3	38.64	1.57	29.39	14.48	21.17	22.75	56.08	67.87	12.37	33.47	14.79	48.26	18.64	2.52	0.65	0	4.68	11.98	1.95	3.5	9.17	0.6	3.94	7.49	0.37	1.04	25.06	4.08	2.12	2.22	66318.5	1677.25	610.75	50184.25	280	305.5	118067	140598.5	88862.25	121217	119556	134613.25	117935.25	7048.5	77900
1554	2	45.1	22.65	65.65	12.65	2.2	17.48	27.21	2.02	5.86	92.12	38.75	18.98	71.31	14.26	85.57	2.02	0	0	0	0	3.07	0	2.79	6.56	0	3.46	7.59	3.2	0	48.72	9.6	5.86	7.13	6709.5	2157.75	616.5	26272	175	595.5	96422.5	139418.5	80471.5	102493.5	108020.75	141549.25	127786.25	22589.25	29857.75
1565	2	50.55	26.45	72.8	27.35	2.58	20.05	33.14	13.79	20.21	66	56.88	17.82	39.87	21.54	61.4	10.68	3.11	3.49	0.87	2.25	5.94	2.5	5.16	6.58	0.51	7.27	10.11	1.66	0	26.18	6.31	3.64	3.74	90179.5	3516.75	2029.5	170278.5	8328.25	8036	158383	148560	106898	115140	128428	155542	157838.75	73644	69234
1581	1	18	7.625	37.4	0.14	3.24	26.57	6.95	12.67	12.73	74.6	55.73	16.01	53.77	14.8	68.57	11.11	1.56	1.28	0	1.63	4.76	2.28	2.78	7.43	0.88	4.15	4.37	0.81	3.18	38.02	8.95	0	6.8	2950.5	850.25	305.5	547.75	401.5	195.25	16126.75	131492	54520	38150.75	55831.75	148033.25	93071.75	26392.5	12691.5
1601	2	33.4	14.1	55.85	2.3	4.22	21.91	14.15	8.46	12.06	79.48	46.5	14.88	53.6	16.43	70.03	8.46	0	2.54	0	1.27	2.89	1.62	3.74	11.07	0	4.81	7.51	2.05	0.44	38.83	6.12	5.27	3.38	14125.25	6409	1804.5	9698	906	71055.25	125375	139178	68724.5	75918	113960.25	141429.25	117242	18671.5	34812
1620	2	37.25	19.95	56.15	8.2	3.32	33.58	21.34	23.17	30.98	45.84	74.16	10.72	20.19	18.34	38.53	20.64	2.53	3.19	0.89	5.43	14.38	1.98	5.11	8.68	0.61	4.32	12.04	0	0	15.73	1.99	1.72	0.76	10672.75	1085.25	587.25	4880	17213	774	112104.5	57687.25	111652	99578	115775.5	135478.25	111669.25	6484	65946.5
1626	4	38.5	22.85	62.85	23.75	2.07	24.77	26.55	23.16	49.88	26.96	91.67	17.85	1.68	10.36	12.04	18.4	4.76	3.5	0.97	7.04	24.38	1.96	12.03	16.14	0.73	3.05	5.36	0	0	0.49	0.86	0.33	0	79251.25	1046.25	577.25	2012.75	243.75	345.5	139155.5	34490.75	120953.25	111772	118112.5	142706.5	132769	58306	78615.75
1628	4	13.775	7.21	30.6	22.3	0.64	30.87	16.41	35.54	23.67	40.79	86.89	13.25	15.85	18.85	34.7	30.42	5.12	0.46	0.58	6.01	11.39	2.41	2.82	8.02	0.48	1.97	12.11	0.41	1.95	8.61	4.77	1.08	1.39	94114.5	1705	532.75	40424.75	858.5	239.25	22165.5	136967.25	131858.5	115495.25	119739	128857.5	106279.5	60287.5	99464
1724	2	22.2	7.68	46.9	9.32	3.13	17.88	17.24	15.57	33.15	51.28	82.24	12.48	18.42	20.09	38.5	13.72	1.86	0.76	0	6.48	19.67	2.47	3.77	14.68	0.56	3.08	11.07	0.87	2.6	12.18	3.42	0.87	1.94	84097	3112	942.25	89246	296.75	313.5	142884	138313.5	117711.5	130409.5	138938	151733	141984.75	23557.25	90179.5
1737	2	13.8	6.37	32.45	9.15	0.66	20.68	10.05	48.9	29.72	21.38	94.18	11.99	4.75	9.15	13.9	42.31	6.59	0	0	6.05	18.35	1.82	3.5	8.58	0.71	1.54	5.1	0	0.69	3.78	0.48	0.5	0	38448.5	1303.25	782.5	2178.5	445.75	257	116165.5	104235	88954	103897	101846.25	103186.75	85557.5	13824.75	60161.75
1740	2	22.95	12.225	43.75	5.45	2.75	24.76	17.61	42.2	34.25	23.55	88.27	13.18	8.48	7.97	16.45	35.21	6.98	2.19	0.48	7.11	19.15	0.84	4.48	7.94	0	1.63	5.49	0	0	5.7	1.06	1.72	0	18734.5	1918	825.5	21506.5	349	365.75	121760.75	71622.5	94916.25	128061.5	127500	132351	125844.5	47137.25	72790.75
1760	1	21.2	10.535	41.05	3.8	2.56	27.77	15.61	34.92	20.34	44.75	68.18	12.16	28.34	12.64	40.98	28.82	6.1	1.58	1.69	4.86	8.67	1.99	1.56	5.75	0	4.12	6	0.53	0	20.31	4.05	3.6	0.38	94881.75	2841	813	66702.25	314.5	243.5	93346.5	126726.75	106342.5	110019.5	109280.5	110667	97528	40848.5	90380
1783	1	5.685	2.26	18.65	6.05	3.55	24.46	2.66	4.82	26.25	68.93	75.88	17.05	19.79	29.25	49.04	3.79	1.03	1.22	0	3.45	11	1.49	9.09	19.53	1.84	7.81	17.99	0.42	1.55	13.1	3.57	1.56	1.56	16298	894.75	593.5	2560.5	116	190.5	95191	64583.25	37446.5	22772.5	40711	118720	81760	1570.5	8969.25
1806	5	1.225	0.205	4.54	0.2	0.54	11.84	0.3	13.63	16.7	69.68	46.83	11.84	50.18	15.68	65.86	11.8	1.82	1.01	0	3.36	6.92	1.81	3.59	5.63	0	8.43	5.45	0	0	39.19	4.57	4.55	1.87	145.5	757.5	316.25	1151.75	142	361	4004.25	3231	1098	464	396.75	7667.25	13690.75	135	203.75
1811	5	35.8	17.2	60.75	26.82	2.28	31.75	10.08	12.66	16.85	70.5	55.67	17.14	41.13	23.82	64.95	10.5	2.15	3.73	0.87	2.41	3.88	1.67	4.29	6.23	0.98	6.01	12.14	1.53	2.48	29.08	6.35	3.12	2.59	29600	708	242	351.5	177	189.25	18124	99876	70614.25	48930.25	70448.25	115586.5	60625.75	46650.5	43580.5
1838	5	1.085	0.175	4.43	8.95	0.33	14.77	0.39	17.15	23.24	59.61	73.25	19.08	25.33	28.04	53.38	13.73	3.41	0.67	0	4.9	10.24	2.34	5.09	7.4	1.18	5.64	14.7	0.81	4.56	17.11	4.19	2.52	1.51	129	1129.25	187.25	343	118.5	186.25	1297.25	821.75	324.25	188.25	211.5	1511.25	5610.5	99.25	165
1856	5	0.92	0.165	4.93	0.38	0.43	18.03	0.39	3.31	8.97	87.71	72.04	20.17	29.54	52.99	82.54	3.31	0	0	0	3.14	2.3	2.25	1.28	4.59	2.84	8.03	31.82	1.22	9.66	16.79	7.59	1.92	3.24	186.75	1606	369.5	912.5	203.5	332.25	5081.5	2664	1130	533.75	414.5	5853.5	13819.25	153.25	279
1862	5	0.8	0.203	3.195	0	0.19	15.58	0.35	12.74	16.54	70.72	70.94	17.23	27.16	35.4	62.55	10.3	2.44	0	0	6.29	4.73	2.15	3.37	8.09	2.23	6.76	20.89	0.66	4.93	19.7	3.85	1.94	1.66	137	1259.25	242	954	121.75	251.25	2464.5	1768.5	622.25	308.25	303.5	3696.5	8889.5	106	182.25
1926	5	1.945	0.77	7.205	0.6	0.51	14.74	0.29	5.38	11.43	83.2	66.71	13.63	35.12	43.46	78.58	4.02	1.36	0	0	2.76	3.85	3.18	1.64	5.8	2	7.83	31.36	1.09	0	19.23	8.34	5.14	2.41	151	2045.75	472	1167.75	238	4267	2444.5	1184.5	557.75	261	299	1982.5	5685.5	157	190.5
1930	5	1.12	0.145	2.99	0.5	0.46	17.28	0.34	17.36	19.72	62.93	51.54	11.01	42.83	14.85	57.67	15.91	1.44	3.87	0	3.84	7.57	1.96	2.48	7.22	0	7.53	5.35	0	0	32.29	3.45	4.77	2.32	160	880.5	195.75	1919.25	116.75	252.5	2272	838.5	627.75	262.5	312.5	2592.75	6978.25	117.5	186
1940	5	1.17	0.27	3.915	16.95	0.65	16.44	0.37	16.31	22.24	61.45	72.91	18.69	20.42	35.83	56.25	14.56	1.75	2.02	0	4.72	7.8	2.16	5.54	6.26	1.1	9.19	17.77	1.63	5.08	12.42	4.41	1.82	1.77	135.75	2306.75	515.75	1407.5	277.5	276	1704.5	1016.75	309	210.75	244	1536	5673	108.75	168.5
1947	5	0.93	0.165	3.105	1	0.43	12.39	0.31	27.37	23.51	49.12	75.62	18.3	22.17	19.83	41.99	23.94	3.42	2.19	0	4.32	9.45	1.97	5.58	7.64	1.46	5.02	8.85	0.41	3.57	14.86	3.44	1.89	1.97	140.5	866.5	358	1166.75	154	273	1324.25	1546.5	378.75	263.5	272.25	1733.5	5624.5	101	170.25
1961	5	1.055	0.18	4.225	0.5	0.53	17.63	0.36	1.91	5.5	92.59	60.2	26.52	58.59	28.41	86.99	1.91	0	0	0	0.88	1.87	1.2	1.55	5.75	1.04	6.13	10.23	1.55	9.31	32.13	13.38	0	13.07	140.25	683	202.25	760.5	143.75	201.5	1192.25	1307.25	312.5	192.75	233.5	1502	3765	101.75	163.25
1963	5	1.165	0.235	5.95	0.2	0.67	16.95	0.38	15.47	18.02	66.51	65.57	23.75	34.21	25.13	59.33	12.16	3.32	0.99	0	3.52	7.52	1.84	4.15	6.84	2.17	6.85	7.66	1.31	7.47	23.15	5.73	2.14	3.19	142	1511	253.75	501.25	126.5	229.75	1316	991	316	244.5	282.5	1933	5438	111.5	167.5
1968	5	1.28	0.24	4.685	0	0.28	23.74	0.36	30.62	20.54	48.84	80.42	11.55	16.93	25.6	42.53	27.92	2.7	0	0	6.78	9.23	1.81	2.71	7.13	1	5.79	15.64	0.31	2.06	11.89	2.26	1.59	1.18	138.75	1755.75	220.75	455.5	173	207	1073	880	304.75	188	233.25	1248	3574.5	98.25	173.5
1986	5	1.255	0.28	4.885	0	0.51	20.55	0.34	0	4.74	95.26	55.01	22.32	49.75	43.18	92.93	0	0	0	0	0.67	0.5	1.49	2.08	2.78	1.04	9.59	20.32	1.35	10.43	31.29	11.03	2.75	4.67	130	1329.75	193.5	747.75	119.75	182.5	812	681.25	273	183	166.75	885.75	2749.75	99.25	162.25
1993	5	1.1	0.22	3.76	0.47	0.54	16.92	0.39	3.99	7.18	88.83	65.54	26.25	45.94	39.62	85.56	3.99	0	0	0	1.15	2.84	2.12	1.07	4.23	1.16	5.81	18.32	1.64	11.72	24.31	10.98	2.7	7.96	120.75	959.5	619.25	657.75	151	224	1096	701.75	275	173.75	180	1303	3433	90.5	133
2021	3	29.25	15.1	43.6	0.73	2.81	32.75	6.11	5.88	18.88	75.24	52.56	18.69	39.51	25.95	65.47	4.27	1.61	1.82	0	2.78	5.83	1.19	7.27	8.92	2.04	9.27	12.66	1.44	1.39	31.25	3.33	3.67	1.27	6508.5	1439.5	255.5	819	149	285.25	3251.5	38002	37240.5	35946	35304.25	129802.5	15127	7002.75	16829
2026	3	15.15	7.785	27.8	0.17	6.28	33.14	1.86	1.54	11.31	87.15	47.54	16.87	49.68	30.97	80.64	1.54	0	0	0	1.05	2.67	1.64	5.95	6.17	1.97	10.47	13.01	0.89	4.95	41.09	5.47	0	3.11	6279	2254.75	320.5	1756	323.5	794	14341	12560.5	26203.25	22818.25	28202.25	120684.5	37228.5	1551.75	12603.5
2085	3	12.95	6.315	25.05	4.1	5.83	28.14	1.57	4.41	13.55	82.04	55.18	30.77	52.52	24.65	77.17	4.41	0	4.46	0	1.11	4.09	0.5	3.4	4.66	0.72	5.02	6.9	5.54	6.69	22.33	15.77	7.47	6.95	2158.75	3764.75	763.75	24639.75	353.5	3747	45453.5	21226	26541.25	14150.25	20951.25	126217.25	101588.5	1537.75	5913.5
2101	3	14.165	7.155	28	0	3.59	39.34	5.2	19.48	43.68	36.84	85.02	19.97	8.44	16.62	25.06	14.39	5.09	2.53	1.08	6.49	20.38	2.25	10.95	12.35	1.68	3.84	9.54	0.31	0.68	6.32	0.86	0.9	0.36	2521.75	3311.25	364	2545.5	112	275.5	38695	28609	40842.5	30332.75	32663.75	139659.5	79721.25	4662.25	10944
2113	3	13.85	6.59	32.95	9.15	1.97	25.21	3.06	8.04	26.76	65.2	68.23	18.07	27.14	27.3	54.44	6.08	1.96	1.84	0	3.22	11.29	1.85	8.56	11.01	1.6	6.61	16.8	0.56	1.48	20.03	3.19	2.73	1.19	5057.75	1090.5	239.5	4369.25	252	238.75	13811	3175	32589.5	26604.5	25379	108954.5	56221.5	2026.25	13992
2168	3	14.15	7	27.9	0.06	5.67	27.1	2.37	2.75	8.41	88.84	60.58	15.22	53.23	32.56	85.78	2.75	0	0.92	0	0.81	2.21	1.89	2.58	4.1	0.84	5.54	18.27	0.61	6.25	32.34	15.94	0	4.95	1737	2017.75	668	104246.25	263.5	298.25	22406.25	69062	39233.25	23677.25	56072.25	128072.5	44548.5	1207	6466.5
2185	3	17.8	8.115	31.65	1.9	5.53	18.99	0.94	9.34	24.27	66.39	53.13	20.58	33.04	26.26	59.31	7.74	1.6	4.73	0	1.93	6.22	1.49	9.91	7.77	0.79	12.68	8.48	1.85	1.77	24.61	3.76	3	1.67	1202.25	1086.5	202.75	990.5	129	178.25	8122.25	8345.5	24634.25	8895.25	13450.25	118788.5	35510.75	852.5	4393.25
2208	3	18.45	8.805	31.55	22.6	5.54	24.68	2.92	22.57	33.36	44.07	73.73	22.95	20.06	18.4	38.46	18.34	4.23	4.35	1.22	4.84	12.09	1.55	9.3	6.13	1.04	5.69	6.1	0.86	4.2	12.59	4.15	1.56	1.76	2746	1580	411.5	27916	599	232.25	67905.5	29668.75	38293.75	22490.75	37194.75	136022.5	121004.75	4018	13636.5
2485	3	19.6	10.07	33.75	3.25	6.04	26.92	3.59	16.47	45.2	38.32	84.6	20.12	7.57	15.19	22.76	13.06	3.42	2.51	1.18	7.3	19	2.35	12.85	16.26	1.65	5.15	6.76	0.26	0.67	5.51	0.79	0.8	0.48	2687.5	1971	624.25	126841	226.75	321.5	119475.5	121503	37973.5	16436.5	20069.5	130885	122299.25	2339	2674.5
2511	3	18.2	9.23	31.25	0	5.87	25.22	1.94	10.04	37.61	52.35	65.84	25.96	21.62	21.1	42.72	6.87	3.17	4.47	1.36	4.97	10.33	2.29	14.19	10.64	1.27	8.06	8.21	1.42	1.14	15.75	1.09	3.11	1.67	2771.25	909.5	223.25	507.5	151.5	224.5	2733.25	9337	27526.5	17536.5	26420.75	122975	26644.5	902.5	4983.5
2518	3	2.385	0.675	9.5	0.75	4.9	27.13	0.95	20.83	31.48	47.69	74.73	18.97	22.85	16.03	38.88	17.71	3.11	3.77	0.8	4.67	11.37	1.69	9.17	9.27	1.23	3.04	7.95	0.98	2.37	16.69	4.05	0	2.11	3233	935.25	357.75	2950	137	230.5	9283.75	26690.5	19404.5	5803	6325.5	122465.5	25854	826.5	1098.25
3010	3	22.25	11.9	38.35	0.33	3.34	26.86	4.26	6.13	34.09	59.78	75.22	18.2	16.66	22.7	39.36	4.54	1.59	2.1	0.36	4.05	14.51	1.64	11.44	20.07	1.99	6.8	13.07	0.41	0.79	13.51	1.17	1.6	0.38	5855.75	814.5	249	5070.5	123	210	24261.5	28425.5	38157	28924	38609	115065.5	54090.5	14010.5	15158
3037	3	37.9	20.45	59.95	7.1	4.72	34.67	13.62	15.09	29.34	55.57	73.73	15.07	22.83	21.57	44.41	11.68	3.41	1.77	0.71	4.35	13.74	2.71	6.06	12.16	1.71	3.88	12.72	1.12	1.14	18.78	2.42	0	1.63	17957	1469.75	344.5	38133.75	134.5	422	10974	55058.5	64107.75	58592.5	75625.5	120947.5	74125	26168.75	34628.5
3062	4	36.5	16.8	58.6	7.85	2.69	32.56	14.85	17.23	28.33	54.43	72.85	18.15	23.66	24.92	48.58	14.36	2.87	3.68	0.46	3.97	10.8	2.58	6.84	7.74	0.69	4.85	14.53	1.29	1.67	14.08	4.8	2.79	2	6045.25	1440	487.5	6425.5	15145.25	2656.75	36570.25	91033	71897.25	63833.25	81622.5	141537.75	72579	9533	7230.25
3147	3	20.35	8.945	34.1	1.7	4	39.18	4.5	9.42	25.27	65.31	60.6	18.12	37.37	20.05	57.42	7.82	1.6	3.65	0.75	3.57	7.14	2.05	8.12	9.03	0.91	5.66	8.83	0.99	2.53	28.35	5.04	0	3.98	2415.5	1522.75	278.25	23511.5	328.5	234	30607.75	39336.5	45928.75	27864.5	30504.5	134659	62681.5	14039.75	7017
3602	1	33	14.9	51.75	12.15	4.1	28.8	10.41	13.6	26.6	59.8	57.35	21.78	33.95	20.36	54.32	11.04	2.56	4.99	1.43	3.17	7.07	2.03	7.91	6.65	0.87	7.25	7.64	1.01	2.43	23.13	3.82	4.83	2.17	10152	2699.25	1158	91886.25	1685.5	9199.5	120123	142488.75	70271	60688.5	57068.75	138777.5	111611.5	5116.25	28563
3604	1	32.9	15.85	55	31.2	2.42	26.19	19.58	28.24	42.06	29.71	83.38	13.34	7.54	11.69	19.23	23.89	4.34	4.3	1.35	7.13	19.93	2.39	6.96	12.24	0.63	3.89	4.94	0.48	0	5.98	0.63	0.62	0.31	47412.25	1837	953	52269.25	14999.25	276.5	117665.75	133714	82716.75	82137.75	132843.5	130598.5	127752.25	76610.75	46639.25
3625	4	19.1	10.88	35.1	0.04	1.83	26.6	7.52	14.84	35.78	49.38	84.34	14.21	11.26	24.62	35.89	12.21	2.63	2.42	0.67	7.42	13.26	3.84	8.17	16.25	1.09	4.19	15.76	0.31	0.52	7.3	2.48	0.77	0.71	56352.75	1638	471.25	12212.75	217.75	267.75	79509.25	102757.25	93347	95025	100523.25	112722.75	99887.5	12976.5	53598
3626	4	6.795	3.035	21.75	1.65	0.98	22.97	8.48	37.5	22.73	39.77	92.77	13.55	14.25	18.62	32.87	33.82	3.68	0	0	4.4	12.84	2.06	3.42	8.27	0.69	1.17	12.48	0	2.91	6.06	5.34	0	2.85	34468	1810	544.25	3051.5	204.5	247.5	59348.5	44915	111760.75	71003.75	93324	107482.25	99361	49479.75	52389.25
3638	2	5.735	2.47	16.9	8.25	3.05	26.6	5.75	23.25	44.72	32.03	84.51	16.74	8.26	11.38	19.64	19.64	3.6	4.57	0.48	6.67	21.04	2.15	9.81	14.19	0.35	2.97	4.69	0.57	0.99	6.08	0.78	0.83	0.58	2560.75	814.75	433.75	37961.5	241.5	1581	95689	108055.25	60528	54084.75	87264	110036.5	80746.5	15109	11151.75
3639	4	36.25	17.2	59.05	2.95	4.81	18.27	20	42.73	30.63	26.64	86.03	20.12	8.38	10.89	19.28	35	7.74	3.18	1.83	3.36	14.78	0.48	6.99	6.5	1.34	2.62	5.31	0	2.49	5.53	1.3	0.81	0.75	49537	2726.75	1908	7772	216.75	236.75	121623.25	132844	97121.25	79062.5	90815.5	146200.5	123066.75	46347	62074.5
3641	1	1.125	0.185	3.13	0.41	3.16	20.73	0.54	26.98	19.99	53.04	73.03	19.07	29.26	19	48.26	23.93	3.05	2.04	0	2.42	8.75	1.81	4.97	5.27	1.31	4.41	7.97	0.52	4.29	18.64	5.68	1.36	3.57	297.25	1293.25	249	1001.5	120.75	210.25	6683.75	1578	5345.5	1649.5	1414	31306.5	22721	214.75	577.5
3666	2	3.955	1.85	18.05	12.02	1.07	23.5	4.84	19.34	21.47	59.19	77.75	13.93	23.75	23.96	47.71	14.96	4.37	0.66	0	4.12	10.04	2.51	4.14	13.19	0.8	2.69	17.68	0.6	0.48	16.13	4.09	2.17	1.36	1558.5	455.75	240.75	1602.25	126.5	435.75	88976.5	27566.5	52715.75	43305.5	49342.5	113312.75	106233.5	3397	5873.5
3672	2	33	18.4	49.85	8.05	3.79	37.04	6.96	1.94	9.31	88.75	38.42	15.81	65.04	20.1	85.14	1.94	0	1.43	0	1.14	2.19	1.55	3	5.16	0	8.35	7.43	0.86	1.91	45.41	9.59	5.52	4.51	6885.75	1530.5	622.5	30751	4124.75	441.5	113713.75	136520.5	69108.25	28752	32056.75	136996	116205.25	9985.75	7876.75
3673	4	42.45	21.8	63.25	0.71	3.31	26.98	27	26.29	38.77	34.94	78.13	15.42	8.17	16.93	25.1	21.54	4.75	6.77	1.26	6.14	13.16	2.87	8.56	12.1	0.61	7.96	6.1	0	0	4.95	1.73	0.92	0.57	12930.5	787.75	534.5	74892.5	170.5	423.5	8173.75	73650	84566.25	82854	100758.5	127557.25	32171.5	38890	43792.5
3675	4	1.825	0.57	11.3	9.27	1.5	32.15	2.73	10.61	24.1	65.28	80.5	6.22	22.16	23.29	45.45	9.65	0.97	0	0	5.15	15.52	1.88	1.55	21.68	0.04	3.13	16.81	0	1.47	15.25	4.72	1.12	1.08	1569.5	844.25	278	1746	2673.75	269.25	11718.5	113839.75	57389.5	25246.5	17805	142529	33884	1111.5	5832.5
3678	4	46.95	21.1	68.05	12.65	2.76	26.17	36.47	17.33	31.49	51.18	71.22	15.69	23.98	20.92	44.89	16.81	0.52	5.01	0.68	3.58	11.98	2.85	7.39	8.67	0.47	6.47	9.72	0.66	1.22	12.95	5.6	3	2.42	69715	1901	979.25	123135.25	275	264	61198.25	131079.5	123828.75	115821.5	132849.25	125180.5	117998	95345.75	100638
3681	4	14.95	6.48	30.95	3.6	2.88	30.44	8.22	22.66	24.2	53.14	87.57	10.56	16.74	26.35	43.09	19.77	2.89	0.36	0	5.51	11.75	3.33	3.25	12.44	0.94	2.76	18.86	0	1.4	8.92	5.73	0.39	1.69	28362.75	665	387.75	5840.25	229.25	248	1571	50316.25	91754.5	62911	103427.5	155570.5	6203.5	26541.25	39829
4014	1	30.3	14.15	52.25	5.95	3.17	28.3	9.78	28.22	18.01	53.77	71.04	21.02	25.19	23.85	49.05	25.19	3.03	2.41	0.39	3.62	7.02	1.28	3.29	3.92	2.08	4.28	9.11	0.8	8.39	19.86	1.91	1.22	2.2	12552	1277.5	578	16120.5	5732	2016.75	93174.75	117631.5	77997	58741	86245	95752.5	74320	18286.25	23104.5
[truncated: 245 more columns]
