# Supplementary material for: Mining for humoral correlates of HIV control and latent reservoir size
Source: PLoS Pathog. 2020 Oct 13;16(10):e1008868. doi: 10.1371/journal.ppat.1008868 (PMC7553335; doi:10.1371/journal.ppat.1008868)
Supplement: S1 Data — (ZIP) [file ppat.1008868.s006.zip › S1Data/Cohort_humoralfeaturelist.txt]

CD107a
IFN-g
MIP1-b
ADCD
ADCC
ADCP
ADNP
TotalG0
TotalG1
TotalG2
TotalFucose
TotalBisecting
Di-SialicAcid
MonoSialicAcid
TotalSialicAcid
G0F
G0FB
G1
G1
G1F
G1F
G1S1F
G1FB
G2F
G2FB
G2S1
G2S1F
G2S1B
G2S1FB
G2S2
G2S2F
G2S2B
G2S2FB
aHu1000f-gp120ZM109F
aHu1000f-VifIIIBrecombinantprotein
aHu1000f-VifHxB2Baculo
aHu1000f-NefRecombinantARMA029
aHu1000f-TatIIIB
aHu1000f-RevHxB2
aHu1000f-HIV-1p24IIIBBaculo
aHu1000f-HIV-1p51ReverseTranscriptase
aHu1000f-gp140Du151
aHu1000f-gp120YU2
aHu1000f-gp120BAL
aHu1000f-gp41HxBc2
aHu1000f-p24HxBc2
aHu1000f-gp120CM235
aHu1000f-gp120Du151
aHu1000f-gp120Du156.12
aHu1000f-gp120JRCF
aHu1000f-gp120MN
aHu1000f-gp120PVO
aHu1000f-gp120TRO
2AH-gp120ZM109F
2AH-VifIIIBrecombinantprotein
2AH-VifHxB2Baculo
2AH-NefRecombinantARMA029
2AH-TatIIIB
2AH-RevHxB2
2AH-HIV-1p24IIIBBaculo
2AH-HIV-1p51ReverseTranscriptase
2AH-gp140Du151
2AH-gp120YU2
2AH-gp120BAL
2AH-gp41HxBc2
2AH-p24HxBc2
2AH-gp120CM235
2AH-gp120Du151
2AH-gp120Du156.12
2AH-gp120JRCF
2AH-gp120MN
2AH-gp120PVO
2AH-gp120TRO
2AR-gp120ZM109F
2AR-VifIIIBrecombinantprotein
2AR-VifHxB2Baculo
2AR-NefRecombinantARMA029
2AR-TatIIIB
2AR-RevHxB2
2AR-HIV-1p24IIIBBaculo
2AR-HIV-1p51ReverseTranscriptase
2AR-gp140Du151
2AR-gp120YU2
2AR-gp120BAL
2AR-gp41HxBc2
2AR-p24HxBc2
2AR-gp120CM235
2AR-gp120Du151
2AR-gp120Du156.12
2AR-gp120JRCF
2AR-gp120MN
2AR-gp120PVO
2AR-gp120TRO
3AF-gp120ZM109F
3AF-VifIIIBrecombinantprotein
3AF-VifHxB2Baculo
3AF-NefRecombinantARMA029
3AF-TatIIIB
3AF-RevHxB2
3AF-HIV-1p24IIIBBaculo
3AF-HIV-1p51ReverseTranscriptase
3AF-gp140Du151
3AF-gp120YU2
3AF-gp120BAL
3AF-gp41HxBc2
3AF-p24HxBc2
3AF-gp120CM235
3AF-gp120Du151
3AF-gp120Du156.12
3AF-gp120JRCF
3AF-gp120MN
3AF-gp120PVO
3AF-gp120TRO
2B-gp120ZM109F
2B-VifIIIBrecombinantprotein
2B-VifHxB2Baculo
2B-NefRecombinantARMA029
2B-TatIIIB
2B-RevHxB2
2B-HIV-1p24IIIBBaculo
2B-HIV-1p51ReverseTranscriptase
2B-gp140Du151
2B-gp120YU2
2B-gp120BAL
2B-gp41HxBc2
2B-p24HxBc2
2B-gp120CM235
2B-gp120Du151
2B-gp120Du156.12
2B-gp120JRCF
2B-gp120MN
2B-gp120PVO
2B-gp120TRO
3AV-gp120ZM109F
3AV-VifIIIBrecombinantprotein
3AV-VifHxB2Baculo
3AV-NefRecombinantARMA029
3AV-TatIIIB
3AV-RevHxB2
3AV-HIV-1p24IIIBBaculo
3AV-HIV-1p51ReverseTranscriptase
3AV-gp140Du151
3AV-gp120YU2
3AV-gp120BAL
3AV-gp41HxBc2
3AV-p24HxBc2
3AV-gp120CM235
3AV-gp120Du151
3AV-gp120Du156.12
3AV-gp120JRCF
3AV-gp120MN
3AV-gp120PVO
3AV-gp120TRO
3BSH-gp120ZM109F
3BSH-VifIIIBrecombinantprotein
3BSH-VifHxB2Baculo
3BSH-NefRecombinantARMA029
3BSH-TatIIIB
3BSH-RevHxB2
3BSH-HIV-1p24IIIBBaculo
3BSH-HIV-1p51ReverseTranscriptase
3BSH-gp140Du151
3BSH-gp120YU2
3BSH-gp120BAL
3BSH-gp41HxBc2
3BSH-p24HxBc2
3BSH-gp120CM235
3BSH-gp120Du151
3BSH-gp120Du156.12
3BSH-gp120JRCF
3BSH-gp120MN
3BSH-gp120PVO
3BSH-gp120TRO
C1q-gp120ZM109F
C1q-VifIIIBrecombinantprotein
C1q-VifHxB2Baculo
C1q-NefRecombinantARMA029
C1q-TatIIIB
C1q-RevHxB2
C1q-HIV-1p24IIIBBaculo
C1q-HIV-1p51ReverseTranscriptase
C1q-gp140Du151
C1q-gp120YU2
C1q-gp120BAL
C1q-gp41HxBc2
C1q-p24HxBc2
C1q-gp120CM235
C1q-gp120Du151
C1q-gp120Du156.12
C1q-gp120JRCF
C1q-gp120MN
C1q-gp120PVO
C1q-gp120TRO
IgG3-gp120ZM109F
IgG3-VifIIIBrecombinantprotein
IgG3-VifHxB2Baculo
IgG3-NefRecombinantARMA029
IgG3-TatIIIB
IgG3-RevHxB2
IgG3-HIV-1p24IIIBBaculo
IgG3-HIV-1p51ReverseTranscriptase
IgG3-gp140Du151
IgG3-gp120YU2
IgG3-gp120BAL
IgG3-gp41HxBc2
IgG3-p24HxBc2
IgG3-gp120CM235
IgG3-gp120Du151
IgG3-gp120Du156.12
IgG3-gp120JRCF
IgG3-gp120MN
IgG3-gp120PVO
IgG3-gp120TRO
IgG2-gp120ZM109F
IgG2-VifIIIBrecombinantprotein
IgG2-VifHxB2Baculo
IgG2-NefRecombinantARMA029
IgG2-TatIIIB
IgG2-RevHxB2
IgG2-HIV-1p24IIIBBaculo
IgG2-HIV-1p51ReverseTranscriptase
IgG2-gp140Du151
IgG2-gp120YU2
IgG2-gp120BAL
IgG2-gp41HxBc2
IgG2-p24HxBc2
IgG2-gp120CM235
IgG2-gp120Du151
IgG2-gp120Du156.12
IgG2-gp120JRCF
IgG2-gp120MN
IgG2-gp120PVO
IgG2-gp120TRO
IgG1-gp120ZM109F
IgG1-VifIIIBrecombinantprotein
IgG1-VifHxB2Baculo
IgG1-NefRecombinantARMA029
IgG1-TatIIIB
IgG1-RevHxB2
IgG1-HIV-1p24IIIBBaculo
IgG1-HIV-1p51ReverseTranscriptase
IgG1-gp140Du151
IgG1-gp120YU2
IgG1-gp120BAL
IgG1-gp41HxBc2
IgG1-p24HxBc2
IgG1-gp120CM235
IgG1-gp120Du151
IgG1-gp120Du156.12
IgG1-gp120JRCF
IgG1-gp120MN
IgG1-gp120PVO
IgG1-gp120TRO
IgG4-gp120ZM109F
IgG4-VifIIIBrecombinantprotein
IgG4-VifHxB2Baculo
IgG4-NefRecombinantARMA029
IgG4-TatIIIB
IgG4-RevHxB2
IgG4-HIV-1p24IIIBBaculo
IgG4-HIV-1p51ReverseTranscriptase
IgG4-gp140Du151
IgG4-gp120YU2
IgG4-gp120BAL
IgG4-gp41HxBc2
IgG4-p24HxBc2
IgG4-gp120CM235
IgG4-gp120Du151
IgG4-gp120Du156.12
IgG4-gp120JRCF
IgG4-gp120MN
IgG4-gp120PVO
IgG4-gp120TRO
IgA-gp120ZM109F
IgA-VifIIIBrecombinantprotein
IgA-VifHxB2Baculo
IgA-NefRecombinantARMA029
IgA-TatIIIB
IgA-RevHxB2
IgA-HIV-1p24IIIBBaculo
IgA-HIV-1p51ReverseTranscriptase
IgA-gp140Du151
IgA-gp120YU2
IgA-gp120BAL
IgA-gp41HxBc2
IgA-p24HxBc2
IgA-gp120CM235
IgA-gp120Du151
IgA-gp120Du156.12
IgA-gp120JRCF
IgA-gp120MN
IgA-gp120PVO
IgA-gp120TRO
