# Supplementary material for: Mining for humoral correlates of HIV control and latent reservoir size
Source: PLoS Pathog. 2020 Oct 13;16(10):e1008868. doi: 10.1371/journal.ppat.1008868 (PMC7553335; doi:10.1371/journal.ppat.1008868)
Supplement: S1 Data — (ZIP) [file ppat.1008868.s006.zip › S1Data/Cohort_readme.txt]

Cohort_clinicalparameters.txt
Contains clinical parameters for the 78 subjects in the study. Column 1 = subject id, column 2 = clinical phenotype (key: 1 = elite controllers or ECs; 2 = viremic controllers or VCs; 3 = chronic treated or CTs; 4 = chronic untreated or CUs; 5 = HIV negatives or Ctrls), column 3 = viral load (for ECs and CTs, the viral load is <40 copies/ml - this is listed as "20"), column 4 = CD4 T cell count, column 5 = latent reservoir size as estimated by total HIV DNA.

Cohort_humoralfeaturelist.txt
List of 293 humoral features (Fc effector functions, glycans and Fc array features) quantified for these subjects.

Cohort_humoralfeatures.txt
Humoral features measured for these subjects. This file has 295 columns. Column 1 = subject id, column 2 = clinical phenotype (key as described above), columns 3 to 295 are the 293 features as described in the "Cohort_humoralfeaturelist" file (in the same order).
